# Supplementary material for: Effects of Fructose and Oligofructose Addition on Milk Fermentation Using Novel Lactobacillus Cultures to Obtain High-Quality Yogurt-like Products
Source: Molecules. 2021 Sep 22;26(19):5730. doi: 10.3390/molecules26195730 (PMC8510434; doi:10.3390/molecules26195730)
Supplement: Supplementary file 1 [file molecules-26-05730-s001.zip]

Archive with 1 entries (1 files):
- molecules-1353306-supplementary.pdf
